# Supplementary material for: The Association between Vegan, Vegetarian, and Omnivore Diet Quality and Depressive Symptoms in Adults: A Cross-Sectional Study
Source: Int J Environ Res Public Health. 2023 Feb 13;20(4):3258. doi: 10.3390/ijerph20043258 (PMC9966591; doi:10.3390/ijerph20043258)
Supplement: Supplementary file 1 [file ijerph-20-03258-s001.zip]

Archive with 1 entries (1 files):
- ijerph-2195904-supplementary.pdf
